# Supplementary material for: A Cyanobacteria Enriched Layer of Shark Bay Stromatolites Reveals a New Acaryochloris Strain Living in Near Infrared Light
Source: Microorganisms. 2022 May 17;10(5):1035. doi: 10.3390/microorganisms10051035 (PMC9144716; doi:10.3390/microorganisms10051035)
Supplement: Supplementary file 1 [file microorganisms-10-01035-s001.zip]

Archive with 1 entries (1 files):
- microorganisms-1669219-supplementary.pdf
